# Supplementary material for: Accuracy of minimal residual disease detection by circulating tumor DNA profiling in lung cancer: a meta-analysis
Source: BMC Med. 2023 May 12;21:180. doi: 10.1186/s12916-023-02849-z (PMC10176776; doi:10.1186/s12916-023-02849-z)
Supplement: Supplementary file 2 — Additional file 2: Table S1. Description of Landmark and Surveillance strategy of each included study. NA: Not applicable. *: The preferred time point as Landmark. [file 12916_2023_2849_MOESM2_ESM.xls]

## Sheet: Table S1
Table S1. Description of Landmark and Surveillance strategy of each included study.
Study	Landmark (The first posttreatment blood draw; priority is given to the following time periods)	Surveillance (MRD detection frequency ≥2 in one patient, at least one timepoint was 1 month after definitive treatment)	Data souce
Chaudhuri AA 2017	Within 4 months of treatment completion	Every 3 to 6 months	Table S1
Abbosh C 2017	The first posttreatment blood draw	No fixed time interval	Figure 4, Extended Data Figure 5, Extended Data Figure 6
Chen K 2019	3 days after operation	No fixed time interval	Table S6, Figure 4
Moding EJ 2020	Without CICI:within 4-month post-chemoradiation; With CICI: 1 week after completing chemoradiation therapy	NA	Table S2, Table S4
Ohara S 2020	Postoperative 3 to 12 days	NA	Figure 1
Peng M 2020	Postoperative 2 hours/3 days*/2 weeks	Postoperative 3, 6, 12, 18, and 24 months	Table S2, Table S5
Zviran A 2020	Postoperative (median, 2.5 weeks after surgery)	NA	Figure 5
Iams WT 2020	0–40 days from treatment completion	Every month	Table S1
Qiu B 2021	Within 1-month post-surgery and before the start of adjuvant chemotherapy	Every 3 months thereafter	Supplementary Data 1
Xia L 2021	Postoperative 3 days/1 month	NA	Supplementary Table S4. Supplementary Table S5
Li N 2022	Within 1 month	Postoperatively within 1 month, and every 3 to 6 months for up to 3 years	Figure 4
Yue D 2022	Postoperative 3 to 8 days	Every 2 to 3 months thereafter until recurrence	Figure 2
Waldeck S 2022	Postoperative 1 to 2 weeks	Every 3 months thereafter	Suppl.Table1, Figure 4
Gale D 2022	Postoperative 2 weeks to 4 months	Postoperative 2 weeks to 4 months, and every 3 months (up to 3 times) thereafter	Table S1
Zhang JT 2022	1 month (±7 days) after surgery	1 month (±7 days) after surgery and every 3 to 6 months thereafter	Figure 3
Wang S 2022	7 days after operation	7 days after operation and every 3 months	Supplementary Table S3
NA: Not applicable
*: The preferred time point
