# Supplementary material for: Accuracy of minimal residual disease detection by circulating tumor DNA profiling in lung cancer: a meta-analysis
Source: BMC Med. 2023 May 12;21:180. doi: 10.1186/s12916-023-02849-z (PMC10176776; doi:10.1186/s12916-023-02849-z)
Supplement: Supplementary file 5 — Additional file 5: Table S2. Information of each included study for meta-analysis between landmark and surveillance strategy. Abbreviations: TP, true positive; FP, false positive; FN, false negative; TN, true negative. *: After excluding patients with small-cell lung cancer, the data for Chaudhuri AA 2017 changed to: landmark: TP = 17, TN = 0, FN = 1, TN = 16; surveillance: TP = 8, TN = 0, FN = 0, TN = 8. ψ: Patients who have been reported in Chaudhuri AA 2017 were excluded. ξ: After using 2 h after surgery as preferred landmark in Peng M 's study, the landmark results changed to: TP = 13, FP = 5, FN = 15, TN = 36. [file 12916_2023_2849_MOESM5_ESM.xls]

## Sheet: Sheet1
Table S2. Information of each included study for meta-analysis between landmark and surveillance strategy.
Patients at stage I		Study	Landmark							Surveillance
			TP	FP	FN	TN	N	Sensitivity	Specifity	TP	FP	FN	TN	N	Sensitivity	Specifity
≥50%	40 (51.9%)	Peng M 2020ξ	11	5	17	36	69	0.39 (0.22 - 0.59)	0.88 (0.74 - 0.96)	7	6	1	11	25	0.88 (0.47 - 1.00)	0.65 (0.38 - 0.86)
	26 (66.7%)	Zviran A 2020	5	5	0	12	22	1.00 (0.48 - 1.00)	0.71 (0.44 - 0.90)
	221 (67.0%)	Xia L 2021	16	5	54	254	329	0.23 (0.14 - 0.34)	0.98 (0.96 - 0.99)
	77 (64.7%)	Li N 2022	6	6	22	85	119	0.21 (0.08 - 0.41)	0.93 (0.86 - 0.98)	14	20	14	67	115	0.50 (0.31 - 0.69)	0.77 (0.67 - 0.85)
	163 (62.5%)	Zhang JT 2022	17	4	30	194	245	0.36 (0.23 - 0.51)	0.98 (0.95 - 0.99)	41	5	6	184	236	0.87 (0.74 - 0.95)	0.97 (0.94 - 0.99)
<50%	7 (17.5%)	Chaudhuri AA 2017*	19	0	1	17	37	0.95 (0.75 - 1.00)	1.00 (0.80 - 1.00)	8	0	0	9	17	1.00 (0.63 - 1.00)	1.00 (0.66 - 1.00)
	10 (41.7%)	Abbosh C 2017	4	1	9	9	23	0.31 (0.09 - 0.61)	0.90 (0.55 - 1.00)	11	1	1	9	22	0.92 (0.62 - 1.00)	0.90 (0.55 - 1.00)
	7 (26.9%)	Chen K 2019	6	1	4	15	26	0.60 (0.26 - 0.88)	0.94 (0.70 - 1.00)	8	8	1	8	25	0.89 (0.52 - 1.00)	0.50 (0.25 - 0.75)
	0 (0%)	Moding EJ 2020ψ	12	4	2	17	35	0.86 (0.57 - 0.98)	0.81 (0.58 - 0.95)
	5 (25.0%)	Ohara S 2020	3	1	2	14	20	0.60 (0.15 - 0.95)	0.93 (0.68 - 1.00)
	4 (17.4%)	Iams WT 2020	3	3	8	9	23	0.27 (0.06 - 0.61)	0.75 (0.43 - 0.95)	9	3	2	6	20	0.82 (0.48 - 0.98)	0.67 (0.30 - 0.93)
	12 (11.7%)	Qiu B 2021	14	4	20	50	88	0.41 (0.25 - 0.59)	0.93 (0.82 - 0.98)	27	8	7	46	88	0.79 (0.62 - 0.91)	0.85 (0.73 - 0.93)
	5 (22.7%)	Yue D 2022	5	2	3	11	21	0.63 (0.24 - 0.91)	0.85 (0.55 - 0.98)	6	5	1	6	18	0.86 (0.42 - 1.00)	0.55 (0.23 - 0.83)
	2 (9.5%)	Waldeck S 2022	4	1	6	8	19	0.40 (0.12 - 0.74)	0.89 (0.52 - 1.00)	4	1	3	5	13	0.57 (0.18 - 0.90)	0.83 (0.36 - 1.00)
	43 (48.9%)	Gale D 2022	10	0	12	37	59	0.45 (0.24 - 0.68)	1.00 (0.91 - 1.00)	18	2	10	47	77	0.64 (0.44 - 0.81)	0.96 (0.86 - 1.00)
	55 (43.3%)	Wang S 2022	10	5	23	78	116	0.30 (0.16 - 0.49)	0.94 (0.86 - 0.98)	25	14	9	69	117	0.74 (0.56 - 0.87)	0.83 (0.73 - 0.90)
Abbreviations: TP, true positive; FP, false positive; FN, false negative; TN, true negative.
*: After excluding patients with small-cell lung cancer, the data for Chaudhuri AA 2017 changed to: Landmark: TP=17, TN=0, FN=1, TN=16; Surveillance: TP=8, TN=0, FN=0, TN=8.
ψ: Patients who have been reported in Chaudhuri AA 2017 were excluded for meta-analysis.
ξ: After using 2hours as landmark in Peng M 2020's study,results for landmark changed to TP=13, FP=5, FN=15, TN=36.
