# Supplementary material for: Accuracy of minimal residual disease detection by circulating tumor DNA profiling in lung cancer: a meta-analysis
Source: BMC Med. 2023 May 12;21:180. doi: 10.1186/s12916-023-02849-z (PMC10176776; doi:10.1186/s12916-023-02849-z)
Supplement: Supplementary file 6 — Additional file 6: Table S3. Baseline characteristics of patients in included studies. [file 12916_2023_2849_MOESM6_ESM.xls]

## Sheet: Table 1
	Table S3. Baseline characteristics of patients in included studies
	Author	Chaudhuri AA	Abbosh C	Xia L	Peng M	Moding EJ	Qiu B	Ohara S	Iams WT	Yue D	Waldeck S	Gale D	Li N	Zhang JT	Chen K	Zviran A	Wang S
	Year	2017	2017	2021	2020	2020	2021	2020	2020	2022	2022	2022	2022	2022	2019	2020	2022
	MRD detection
	ctDNA detection method	Hybrid Capture NGS	Amplicon NGS	Hybrid Capture NGS	Amplicon NGS	Hybrid Capture NGS	Hybrid Capture NGS	Hybrid Capture NGS	Hybrid Capture NGS	Hybrid Capture NGS	Hybrid Capture NGS	Amplicon NGS	Hybrid Capture NGS	Hybrid Capture NGS	Amplicon NGS	WES	Hybrid Capture NGS
	Tumor-informed/agnostic	Agnostic	Informed	Informed	Agnostic	Both	Informed	Agnostic	Agnostic	Agnostic	Informed	Informed	Informed	Both	Agnostic	Informed	Informed
	Country	America	UK	China	China	America	China	Japan	America	China	Germany	UK	China	China	China	America	China
	Sample	40	24	330	77	65	103	20	23	22	21	88	119	261	26	39	128
	Parameter
	Gender
	Male	27 (68%)	16 (66.7%)	161 (48.8%)	56 (72.7%)	35 (53.8%)	67 (65%)	18 (90%)	7 (30%)	17 (77.27%)	14 (67%)	45 (51.1%)	70 (58.8%)	158 (60.5%)	18 (69.2%)	18(46.2%)	72 (56.7%)
	Female	13 (32%)	8 (33.3%)	169 (51.2%)	21 (27.3%)	30 (46.2%)	36 (35%)	2 (10%)	16 (70%)	5 (22.73%)	7 (33%)	43 (48.9%)	49 (41.2%)	103 (39.5%)	8 (30.8%)	21(53.8%)	55 (43.3%)
	Age (years)	66.5 (47-91)	68 (55-85)	59 (28-80)	60.3 (40-78)	Chemoradiation Alone: 65.1 (45-82);Consolidation Immunotherapy: 68.5 (47-85)	64 (38–82)	69 (37-88)	70 (43–82)	62.5 (53–72)	70 (48-85)	72.5 (44-88)	57 (35-78)		65		63 (39 - 79)
	Follow-up time (months)	35.1 (6.9-56)	25.4 (4.1-32.9)	35.6 (11.4-44.7)	NA	NA	NA	12	17.5 (2.3-49.2)	17.67 (2.83-23.41)	26.2	18.1	30.7 (28.8-32.6)	19.7	17.7 (16-22.7)	18(6-36)	NA
	Smoking
	Yes	35 (88%)	23 (95.8%)	112 (33.9%)	28 (36.4%)	52 (80%)	61 (59%)	16 (80%)	NA	18 (81.82%)	21 (100%)	79 (89.8%)	54 (45.4%)	97 (37.2%)	15 (57.7%)	37(94.9%)	33 (26.0%)
	No	5 (12%)	1 (4.2%)	218 (66.1%)	49 (63.6%)	13 (20%)	42 (41%)	4 (20%)	NA	4 (18.18%)	0	8 (9.1%)	65 (54.6%)	164 (62.8%)	11 (42.3%)	2(5.1%)	94 (74.0%)
	Unknown	0	0	0	0	0	0	0	NA	0	0	1 (1.1%)	0	0	0	0	0
	Pack-years	30 (0-150)	NA	NA	NA	NA	NA	NA	NA	NA	NA	NA	NA	NA	NA	NA	NA
	Stage
	I			221 (67.0%)	40 (51.9%)		12 (10%)			5 (22.73%)		43 (48.9%)			7 (26.9%)		55 (43.3%)
	IA		3 (12.5%)						3 (13.0%)		2 (9.5%)		26 (21.8%)	104 (39.8%)		18 (46.2%)
	IB	7 (18%)	7 (29.2%)					5 (25%)	1 (4.3%)				51 (42.9%)	59 (22.6%)		8 (20.5%)
	II			60 (18.2%)	18 (23.4%)					4 (18.18%)		25 (28.4%)		53 (20.3%)	8 (30.8%)		24 (18.9%)
	IIA	3 (8%)	3 (12.5%)					4 (20%)			1 (4.8%)		9 (7.6%)			5 (12.8%)
	IIB	4 (10%)	7 (29.2%)			6 (9.2%)	41 (40%)	4 (20%)	2 (8.7%)		8 (38.1%)		15 (12.6%)			2 (5.1%)
	III			49 (14.8%)	17 (22.1%)					13 (59.09%)		20 (22.7%)		45 (17.2%)	11 (42.3%, III and above)		47 (37.0%)
	IIIA	15 (37%)	3 (12.5%)			38 (58.5%)	48 (47%)	6 (30%)	11 (47.8%)		8 (38.1%)		18 (15.1%)			5 (12.8%)
	IIIB	11 (27%)	1 (4.2%)			21 (32.3%)		1 (5%)	3 (13.0%)		2 (9.5%)
	IIIC								3 (13.0%)
	IV				2 (2.6%)		2 (2%)									1 (2.6%)	1 (0.8%)
	Circulating DNA
	ctDNA detected pre-tx	37 (93%)	24 (100%)	277 (83.9%)	77 (100%)	65 (100%)	88 (85.4%)	20 (100%)	0	22 (100%)	16 (72.7%)	78 (88.6%)	117 (98.3%)	261 (100%)	26 (100%)	39 (100%)	128 (100%)
	Histology
	Adenocarcinoma	19 (48%)	16 (66.7%)	280 (84.8%)	40 (51.9%)	35 (53.8%)	60 (58.3%)	13 (65%)			5 (23.8%)	55 (62.5%)	87 (73.1%)	203 (77.8%)	12 (46.2%)	28 (71.8%)	100 (78.7%)
	Squamous carcinoma	15 (38%)	8 (33.3%)	43 (13.0%)	30 (39.0%)	25 (38.5%)	38 (36.9%)	4 (20%)		14 (63.64%)	10 (47.6%)	27 (30.7%)	21 (17.6%)	33 (12.6%)	12 (46.2%)	8 (20.5%)	21 (16.5%)
	Adenosquamous carcinoma			3 (0.9%)	3 (3.9%)		1 (1%)	2 (10%)			1 (4.8%)		3 (2.5%)
	Larger cell carcinoma			1 (0.3%)			3 (2.9%)				2 (9.5%)					1 (2.6%)
	Lymphoepithelioma-like carcinoma			2 (0.6%)									4 (3.4%)
	Typical carcinoid			1 (0.3%)
	Atypical carcinoid				2 (2.6%)		1 (1%)
	Neuroendocrine carcinoma				1 (1.3%)
	Mucoepidermoid carcinoma				1 (1.3%)								1 (0.8%)
	Sarcomatoid cell carcinoma										1 (4.8%)
	Carcinosarcoma															1 (2.6%)
	Pleomorphic carcinoma															1 (2.6%)
	Small Cell	3 (7%)						1 (5%)	23 (100%)
	NOS	3 (7%)				5 (7.7%)				8 (36.36%)	2 (9.5%)	6 (6.8%)	3 (2.5%)	25 (9.6%)	2 (7.7%)		6 (4.8%)
	Local therapy
	Radiotherapy	35 (88%)	0	0	0	65 (100%)	0	0	21 (91.3)	0	0	18 (20.5%)	0	0	0	0	0
	Surgery	3 (7%)	19 (79.2%)	315 (95.5%)	72 (93.5%)	0	101 (98.1%)	20 (100%)	2 (8.7%)	22 (100%)	16 (72.7%)	63 (71.6%)	119 (100%)	261 (100%)	19 (73.1%)	36 (92.3%)	117 (91.4%)
	Radiotherapy + Surgery	2 (5%)	5 (20.8%)	15 (4.5%)	5 (6.5%)	0	2 (1.9%)	0	0	0	5 (23.8%)	7 (8%)	0	0	7 (26.9%)	3 (7.7%)	11 (8.6%)
	Chemotherapy
	Yes	28 (70%)	11 (45.8%)	98 (29.7)	18 (23.4%)	65 (100%)	73 (70.9%)	6 (30%)	22 (95.7%)	18 (81.82%)	12 (57.1%)	25 (28.4%)	NA	32 (12.3%)	14 (53.8%)	3 (7.7%)	55 (43.0%)
	No	12 (30%)	13 (54.2%)	232 (70.3%)	59 (76.6%)	0	30 (29.1%)	14 (70%)	1 (4.3%)	4 (18.18%)	9 (42.9%)	63 (71.6%)	NA	229 (87.7%)	12 (46.2%))	36 (92.3%)	73 (57.0%)
	Targeted therapy
	Yes	NA	2 (8.3%)	33 (10%)	7 (9.1%)	NA	7 (6.8%)	NA	NA	NA	NA	NA	NA	30 (11.5%)	4 (15,4%)	NA	5 (3.9%)
	No	NA	22 (91.7%)	297 (90.1%)	70 (90.1%)	NA	96 (93.2%)	NA	NA	NA	NA	NA	NA	231 (88.5%)	22 (84.6%)	NA	123 (96.1%)
	Immunotherapy
	Yes	NA	NA	1 (0.3%)	1 (1.3%)	28 (43.1%)	NA	1 (5%)	NA	16 (72.7%)	3 (14.28)	NA	NA	9 (3.4%)	NA	NA	NA
	No	NA	NA	329 (99.7)	76 (98.7%)	37 (56.9%)	NA	19 ( 95%)	NA	6 (27.3%)	18 (85.7%)	NA	NA	252 (96.6%）	NA	NA	NA
	For categorical variables, the percentage is shown in parentheses. For continuous variables, the median is shown with the range in parentheses
	NOS not otherwise specified, NA not applicable, NGS next-generation sequencing, WES whole exome sequencing
